# Supplementary material for: A modified multiplex ligation-dependent probe amplification method for the detection of 22q11.2 copy number variations in patients with congenital heart disease
Source: BMC Genomics. 2015 May 8;16(1):364. doi: 10.1186/s12864-015-1590-5 (PMC4424574; doi:10.1186/s12864-015-1590-5)
Supplement: Additional file 1: — The PCR fragments sizes and target loci sequences in CNVplex®. [file 12864_2015_1590_MOESM1_ESM.xls]

## Sheet: AR1
No.	Locu Name	Group	Labeling	5F Probe	3F Probe	product_size	Target Genomic Sequences	Chromosome	GRCh37	GRCh38
1	TBX1-A	A1	FAM	TBX1-A_5F	TBX1-A_3F	119	GATCCACGCAAGGGAGCTCC/CAGTCAGGCCTCCTATCGCGC	Chr22	19744169-19744209	19756646-19756686
2	GNB1L-A	A1	NED	GNB1L-A_5F2	GNB1L-A_3F2	120	CCATACCTGGCTCCTGCACCT/TGGAGACCCACCTGAGGAGC	Chr22	19808089-19808129	19820566-19820606
3	RPH3AL-A	A1	PET	RPH3AL-A_5F	RPH3AL-A_3F	118	CGAAGGGCAAGCTGCCGGT/CATTGGGGCAAACCCACTGA	Chr17	177264-177302	327473-327511
4	CLDN5-B	A1	FAM	CLDN5-B_5F	CLDN5-B_3F	121	TGCGACACGGGCACAGACG/GGTCGTAAAACTCGCGGACGA	Chr22	19511312-19511351	19523789-19523828
5	GP1BB-A	A1	VIC	GP1BB-A_5F	GP1BB-A_3F	121	CCTTCCCTGTCGACACAACCG/AGCTGGTGCTGACCGGCAA	Chr22	19711521-19711560	19723998-19724037
6	RAB36-B	A1	NED	RAB36-B_5F	RAB36-B_3F	121	TGAGGTCCCGGCTGTCTTGTG/GGCCCACAGGCGAGAACGT	Chr22	23503036-23503075	23160849-23160888
7	9p-2_2	A1	PET	9p-2_2_5F2	9p-2_2_3F	119	AGATTATTGAAGGTGGCCCAGGC/TCAGGGTGGGGGAAGTGGC	Chr9	36714558-36714599	36714561-36714602
8	8q-3_1	A1	FAM	8q-3_1_5F	8q-3_1_3F	123	TTTTCCCTGTTACATAGTGCTGGGC/AGCCTCTGGGGGCCTCACA	Chr8	48436239-48436282	47523677-47523720
9	5p-2_1	A1	VIC	5p-2_1_5F	5p-2_1_3F	123	CCAAGAGGGAAGGCAGGCAGA/AGACAAATAGCAGCGGTGGTGCC	Chr5	44387750 -44387793	44387648-44387691
10	6p-3_1	A1	NED	6p-3_1_5F	6p-3_1_3F	123	TGCCTAGCTGTGTGACATGATTGG/CATCCCCAGTGTGGGACCATG	Chr6	51589994-51590038	51725196-51725240
11	SNRPD3-D	A1	PET	SNRPD3-D_5F	SNRPD3-D_3F2	122	TGGCCGCAAGAGGAAGAGG/ACGTGGAATGGGACGTGGAAA	Chr22	24967884-24967923	24571916-24571955
12	GSC2-B	A1	FAM	GSC2-B_5F	GSC2-B_3F	125	TGTCGCCATTTGGCCCGGC/GGTTCTTGAACCAGACCTGGGG	Chr22	19136574-19136614	19149061-19149101
13	MAPK1-A	A1	VIC	MAPK1-A_5F	MAPK1-A_3F	125	GCCGATGTACGAGAGGTTGGTG/TAGCGCGGCCCCACGTCGA	Chr22	22221635-22221675	21867345-21867385
14	PRODH-B	A1	NED	PRODH-B_5F	PRODH-B_3F	125	CACTGCCATCCCTCTCCGC/AGCTGAGGTGCAGGACCTGTGG	Chr22	18913201-18913241	18925688-18925728
15	TBX1-D	A1	PET	TBX1-D_5F	TBX1-D_3F	124	TTCCAAGTGAAGCTCTTCGGCA/TGGATCCCATGGCCGACTATATG	Chr22	19750780-19750824	19763257-19763301
16	LIS1-A	A1	VIC	LIS1-A_5F	LIS1-A_3F	127	CGAGCGGAGGAGCAGCGAC/ACGGGAGTCTAGGGAGCGAGAAG	Chr17	2497006-2497047	2593712-2593753
17	SHANK3-B	A1	NED	SHANK3-B_5F	SHANK3-B_3F	127	CGAGGACCATGAGATAGAAGGCG/CGCACCTACCCGCGCTTAC	Chr22	51169611-51169652	50731183-50731224
18	UBE2L3-A	A1	PET	UBE2L3-A_5F	UBE2L3-A_3F	126	GCACCAAATCCAAGATGGCGG/CCAGCAGGAGGCTGATGAAGG	Chr22	21922020-21922061	21567731-21567772
19	LOC400891-A	A1	FAM	LOC400891-A_5F	LOC400891-A_3F	129	TCCAATCCATATGTCAAGCGGC/TGGACCTTCGAGACAATGGGC	Chr22	21402203-21402245	21047914-21047956
20	RAB36-A	A1	VIC	RAB36-A_5F	RAB36-A_3F2	128	GGCAGGTTCTCGTTGCTATGGTGA/TCGCCGGTGCAAGCTGGAT	Chr22	23487536-23487578	23145349-23145391
21	RTN4R-B	A1	NED	RTN4R-B_5F	RTN4R-B_3F	129	GCTGCAGGTGAGGCTGGGTAG/GGCACCTGAGCCTTCTGAGTCA	Chr22	20229288-20229330	20241765-20241807
22	TBX1-C	A1	PET	TBX1-C_5F	TBX1-C_3F	128	cggtgtgagcgtgcagctaga/gatgaaggcgctgtgggacg	Chr22	19748717-19748757	19761194-19761234
23	BID-A	A1	FAM	BID-A_5F	BID-A_3F	131	TGCGGAAGCTGTTGTCAGAACA/GCTTTGGAGGAAGCCAAACACC	Chr22	18226689-18226732	17743923-17743966
24	COMT-A	A1	VIC	COMT-A_5F	COMT-A_3F	131	TGCTGGAGGCCATTGACACCTACT/GCGAGCAGAAGGAGTGGGCC	Chr22	19950273-19950316	19962750-19962793
25	EHMT1-B	A1	NED	EHMT1-B_5F	EHMT1-B_3F	131	TTCTGACTTTGGACGACAGCAGC/TTTTACCCCCCTTCCCATCCC	Chr9	140622881-140622924	137728429-137728472
26	PPIL2-A	A1	PET	PPIL2-A_5F	PPIL2-A_3F2	128	CGGCTCCATGGTCTGAGTTGTCA/GCCGTTGTTTTTTCGTGCTCG	Chr22	22020322-22020365	21666033-21666076
27	SNRPD3-A	A1	FAM	SNRPD3-A_5F	SNRPD3-A_3F	133	CGCAGCATTTTGGGAAAGAGTGG/AATTCTGGGTGTTAGGCCCGC	Chr22	24951922-24951965	24555954-24555997
28	YWHAE-A	A1	VIC	YWHAE-A_5F	YWHAE-A_3F	133	gaagctggccgagcaggct/gagcgatacgacggtgagttgg	Chr17	1303332-1303372	1400038-1400078
29	CASP3-B	A1	NED	CASP3-B_5F	CASP3-B_3F	133	GCACAAAGCGACTGGATGAACCA/GGAGCCATCCTTTGAATTTCGC	Chr4	185550598-185550642	184629444-184629488
30	11p-1_1	A1	PET	11p-1_1_5F	11p-1_1_3F	132	GCAGCAAAGGCACATTTACTCCGTAT/TGGAGTTCATCATGCCCAGGG	Chr11	41893549-41893595	41871999-41872045
31	3p-3_2	A1	FAM	3p-3_2_5F	3p-3_2_3F	135	GCAAGTAGGATTGCAAAGGAGGAGG/TGAATGGCCAAGTCCTTTTGGAG	Chr3	88040548-88040595	87991398-87991445
32	4q-3_1	A1	VIC	4q-3_1_5F	4q-3_1_3F	135	TTCATCTGGATCCATGACGATGG/ACAAGTAGCCTGTCTTCAGTTCCCCTC	Chr4	55964383-55964432	55098216-55098265
33	12q-1_1	A1	NED	12q-1_1_5F	12q-1_1_3F	135	CAGCGCTCATTCTTTAGTCTCCGA/ACAGAATGACAGGGTTTGTGAAGTCG	Chr12	41221686-41221735	40827884-40827933
34	GATA3-A	A1	PET	GATA3-A_5F	GATA3-A_3F	134	CGGAGGAGGTGGATGTGCTTTT/TAACATCGACGGTCAAGGCAACC	Chr10	8097749-8097793	8055786-8055830
35	HIRA-A	A1	FAM	HIRA-A_5F	HIRA-A_3F	137	CACCATTGTGGTTGACCCAGGT/CGGCTTCAGGAGCTTCATTGTTC	Chr22	19418960-19419004	19431437-19431481
36	MED15-A	A1	VIC	MED15-A_5F	MED15-A_3F	137	GCCTTCCGGCAGAAGCTGG/TCAGTCAAATGTGAGTAGTGGTCGGG	Chr22	20862005-20862049	20507718-20507762
37	ODZ3-A	A1	NED	ODZ3-A_5F	ODZ3-A_3F	137	GGATGTGAAAGAACGCAGGCC/TTACTGCTCCCTGACCAAGAGCAG	Chr4	183245176-183245220	182324023-182324067
38	TBX1-J	A1	PET	TBX1-J_5F	TBX1-J_3F	136	TCGGAGGCGGAAGGAAGTGATA/TTTATTGTTCTCCCCGAGACCGC	Chr22	19754671-19754715	19767148-19767192
39	ARVCF-A	A1	FAM	ARVCF-A_5F	ARVCF-A_3F	139	CCAAGTCACTAGGCTGTTACCTGGAGG/ACCAGCTGTTGCCAGGCCA	Chr22	19978088-19978133	19990565-19990610
40	ITIH5-B	A1	VIC	ITIH5-B_5F	ITIH5-B_3F	139	TGATGATCTCCGAGCCGTTGA/AGTAGTTGGGGAACAGGGTCTTGGT	Chr10	7618854-7618899	7576891-7576936
41	LOC254312-A	A1	NED	LOC254312-A_5F	LOC254312-A_3F	139	CATGTTCGGTGGCTACCCTGAGT/CATTGACTGAAGCCCCAGAGCTT	Chr10	10994028-10994073	10952065-10952110
42	PPIL2-B	A1	PET	PPIL2-B_5F	PPIL2-B_3F	138	CAGAGGAAGAGCCCTCAACCAGTG/CCACTGTCCCCATGTCCAAGAA	Chr22	22049694-22049739	21695405-21695450
43	USP18-A	A1	FAM	USP18-A_5F	USP18-A_3F	141	GCCGCTGTAAGTTTCGCTTTCCA/TTCAGTGGAAAACGAAAGCTGGG	Chr22	18632816-18632861	18150049-18150094
44	VPREB1-A	A1	VIC	VPREB1-A_5F	VPREB1-A_3F	141	CACCATGTCCTGGGCTCCTGT/CCTGCTCATGCTGTTTGTCTACTGC	Chr22	22599222-22599267	22244810-22244855
45	BCRP2-B	A1	NED	BCRP2-B_5F	BCRP2-B_3F	141	TTTACCATTCAGCACCCAGACTTGAG/AAAGGGGCAAGGCAAAGAGGA	Chr22	21464009-21464055	21109720-21109766
46	EHMT1-F	A1	PET	EHMT1-F_5F	EHMT1-F_3F	140	TGGACGGAATTGACCCCAACTT/CAAAATGGAGCACCAGAATAAGCGC	Chr9	140676743-140676789	137782291-137782337
47	LZTR1-A	A1	FAM	LZTR1-A_5F	LZTR1-A_3F	143	TCGACCATAGCTGCTCGGACA/GTGTCGAGTACCTGACGCTCAACTTC	Chr22	21336749-21336795	20982460-20982506
48	RTDR1-B	A1	VIC	RTDR1-B_5F	RTDR1-B_3F	143	CGATGTCGTGCTCTAGAAAGGCGT/ATCTAGGGAAGGGAGGGTGGACA	Chr22	23476306-23476352	23134119-23134165
49	SEZ6L-D	A1	NED	SEZ6L-D_5F	SEZ6L-D_3F	143	GATCACCGTGGAAACCGAGTTTG/ACAACCCCATTTACGAGACAGGGG	Chr22	26773696-26773742	26377730-26377776
50	TXNRD2-A	A1	PET	TXNRD2-A_5F	TXNRD2-A_3F	142	CCACCAGGAGATCATAGTCCCGC/TGACCTGCTGAGAGAAGGGATGAG	Chr22	19918592-19918638	19931069-19931115
51	BID-C	A1	FAM	BID-C_5F	BID-C_3F	145	CAGCATGGTCTTCTCCTTCTCCATG/TCTCTAGGGTAGGCCTGCAGCAG	Chr22	18220912-18220959	17738146-17738193
52	CLDN5-A	A1	VIC	CLDN5-A_5F	CLDN5-A_3F	145	TGACACCACTTCAGGAAGTTCCCAG/TGACCCAGCACACTGGGTGTAGC	Chr22	19512752-19512799	19525229-19525276
53	DGCR6-B	A1	NED	DGCR6-B_5F	DGCR6-B_3F	145	TCTGTGTTTGTGCACAGTTTAGCAGG/GACCGTGGAGCTTTGCTTGGTG	Chr22	18896998-18897045	18909485-18909532
54	8p-1_2	A1	PET	8p-1_2_5F	8p-1_2_3F	144	CCCAATGGTTGCAAGAGGTTCC/CTAGGACTAGGGTCTTGCATAGAGCCTTC	Chr8	37478885-37478935	37621367-37621417
55	18p-1_1	A1	FAM	18p-1_1_5F2	18p-1_1_3F	145	CGTACAGACTTTAGGGAGCCTGTGTTCAG/TGTGGCCTATAAGGATTTGGGTATGG	Chr18	13437524-13437578	13437525-13437579
56	20p-1_1	A1	VIC	20p-1_1_5F	20p-1_1_3F	147	AAGGCCAGGCCTGTATTTAGTTAGTGG/TAATGATCTCGTTAGGGGTGTGAATGG	Chr20	20868408-20868461	20887765-20887818
57	2p-1_1	A1	NED	2p-1_1_5F	2p-1_1_3F	147	GGCTTTCTTCCCATCCCAGTCA/GCCTGAAAAATTGTCTCTATCAGGGAAA	Chr2	84500198-84500247	84273074-84273123
58	HIRA-B	A1	PET	HIRA-B_5F	HIRA-B_3F	146	GGCTACTTGTCCCTCAGGATGTCG/AGCTGTTCCTGACACTCGGTGAAG	Chr22	19318961-19319008	19331438-19331485
59	MICAL3-A	A1	FAM	MICAL3-A_5F	MICAL3-A_3F	149	TCCTTTGGCTTTAGTTCCAGGTGG/TCACAGAGCTCCTGGAAAGCCTTG	Chr22	18389445-18389492	17906679-17906726
60	PI4KA-B	A1	VIC	PI4KA-B_5F	PI4KA-B_3F	149	GGATTTAGACGCTGCCCACAGAA/TATACTCCCGCACATAGCCCATCTG	Chr22	21075662-21075709	20721374-20721421
61	SLC25A18-A	A1	NED	SLC25A18-A_5F	SLC25A18-A_3F	149	AGAACCAGCATGGGAAAGCCAT/GTACAAAGGAATGTAGGTGCTGGCAG	Chr22	18063892-18063939	17581126-17581173
62	SLC2A11-B	A1	PET	SLC2A11-B_5F2	SLC2A11-B_3F	147	TGGGGTCTTTTTTAATCCGCAGG/AGGCCTTGTCCCACTTCCTCTATGT	Chr22	24226814-24226861	23884627-23884674
63	UBE2L3-B	A1	FAM	UBE2L3-B_5F2	UBE2L3-B_3F	151	TGCCTTGTCCTTCTCTTGGCAG/TAATCCAGTCCCTCATAGCACTGGTG	Chr22	21975782-21975829	21621493-21621540
64	CDC45L-A	A1	VIC	CDC45L-A_5F	CDC45L-A_3F	151	TGGCTATGTTCGTGTCCGATTTCC/GCAAAGAGTTCTACGAGGTGGTCCA	Chr22	19467487-19467535	19479964-19480012
65	GNAZ-A	A1	NED	GNAZ-A_5F	GNAZ-A_3F	151	GGCATTGTGGAGAACAAGTTCACCT/TCAAGGAGCTCACCTTCAAGATGG	Chr22	23438432-23438480	23096245-23096293
66	MSRA-A	A1	PET	MSRA-A_5F	MSRA-A_3F	150	CATGTCAATGGCAACAGAACAGTCG/AACCTTTCCCAGAGGGAACACAGA	Chr8	10065351-10065399	10207841-10207889
67	SLC25A4-A	A1	FAM	SLC25A4-A_5F	SLC25A4-A_3F	153	CAGCATGCCAGCAAACAGATCAG/TGCTGAGAAGCAGTACAAAGGGATCA	Chr4	186065921-186065969	185144767-185144815
68	SMARCB1-C	A1	VIC	SMARCB1-C_5F	SMARCB1-C_3F	153	TTCAGAAATCCTCTGTGACGATCTGG/ATTTGAACCCGCTGACGTTTGTG	Chr22	24158982-24159030	23816795-23816843
69	BCL2L13-A	A1	NED	BCL2L13-A_5F	BCL2L13-A_3F	153	GCCAATTCAATGGCGTCCTCTTCT/ACTGTGCCTCTGGGATTTCACTATGA	Chr22	18138469-18138518	17655703-17655752
70	CECR1-A	A1	PET	CECR1-A_5F2	CECR1-A_3F	152	CATGGTGCTCTCCACTGAGCTCATAC/ACCTGGGAAGAAAGCACAACCAGG	Chr22	17672673-17672722	17191783-17191832
71	DGCR8-D	A1	FAM	DGCR8-D_5F	DGCR8-D_3F	155	CCCCTGACCTTTGTTGTTCTTTCAG/GAGGAGACTCGAAAGAAGCCCAAGA	Chr22	20097523-20097572	20110000-20110049
72	GNB1L-B	A1	VIC	GNB1L-B_5F2	GNB1L-B_3F	156	GGTGAGTTCATGAGTCCCACGCA/CCTGTGAGAGTTGGGAGAGGTGTTAGG	Chr22	19776460-19776509	19788937-19788986
73	PPP1R3B-B	A1	NED	PPP1R3B-B_5F	PPP1R3B-B_3F	155	TGTACTCGATGTCCACAGCCATCA/TGGGGCTAGATGAACAGGCTAGAACC	Chr8	8999137-8999186	9141627-9141676
74	TBX1-F	A1	PET	TBX1-F_5F	TBX1-F_3F	154	GACCCACGCAAAGATAGCGAGAA/ATATGCCGAGGAGAACTTCAAAACCTT	Chr22	19752535-19752584	19765012-19765061
75	TOP3B-B	A1	FAM	TOP3B-B_5F	TOP3B-B_3F	157	GCACTCACCTTTCTTCATGTCTCGG/AAGGGTGGGTGGTTGTAGCAGTAGG	Chr22	22312856-22312905	21958484-21958533
76	BCR-A	A1	VIC	BCR-A_5F	BCR-A_3F	157	GCATGATCTACCTGCAGACGTTGCT/GGCCAAGGAAAAGAAGAGCTATGACC	Chr22	23523311-23523361	23181124-23181174
77	EHMT1-D	A1	NED	EHMT1-D_5F	EHMT1-D_3F	157	CACAGGGTACATGGAAGTTTCTCTGGAC/TCCCTGGATCTCCGAGTCAAAGG	Chr9	140652390-140652440	137757938-137757988
78	3q-2_1	A1	PET	3q-2_1_5F2	3q-2_1_3F	153	TGAGTTCACATCACAGCGAGGGAT/TCAGGGTATTGAATCTTGTGGGGG	Chr3	97554704-97554751	97835860-97835907
79	5q-3_2	A1	FAM	5q-3_2_5F	5q-3_2_3F	159	AGAGAGATGGGGGAAGGAAGAGAGA/CAGGGAAGGAGAGAGCAGGGTTT	Chr5	50683114-50683161	51387280-51387327
80	6q-1_2	A1	VIC	6q-1_2_5F	6q-1_2_3F	159	GGCTTCTCAGTTCTAAGCCTCACAAATC/CTTTCTACCTCCCACAGTGTTTGGG	Chr6	70860564-70860616	70150672-70150724
81	10q-3_1	A1	NED	10q-3_1_5F	10q-3_1_3F	159	GGCTGGGAACCTCAAGAGTGAGG/CATCCTTGAGCAACTCTGGGTTCTACA	Chr10	46009655-46009704	45514207-45514256
82	LOC284889-A	A1	PET	LOC284889-A_5F2	LOC284889-A_3F	157	GCCAGACAGAGCACCAAATTGAAA/GGCTACAAATGAGAAGTATCGTCCCCA	Chr22	24241049-24241099	23898862-23898912
83	NEBL-B	A1	FAM	NEBL-B_5F	NEBL-B_3F	161	GCACTGTAATCGTACATGGCTCGGTA/GGTCCTCTGAGAAAGGAAGAAGGGA	Chr10	21074821-21074871	20785892-20785942
84	SNAP29-A	A1	VIC	SNAP29-A_5F	SNAP29-A_3F	161	CGCACAGAGAAGATGGTGGACAAGAT/GGACCAAGATTTGAAGATCAGCCAG	Chr22	21224655-21224705	20870367-20870417
85	SNRPD3-C	A1	NED	SNRPD3-C_5F	SNRPD3-C_3F	161	GGTGATTTCCTTCCAGATGTCCAAC/ATCACAGTCACATACAGAGATGGCCG	Chr22	24963936-24963986	24567968-24568018
86	DGCR8-B	A1	PET	DGCR8-B_5F	DGCR8-B_3F	160	TCTGGTAAATCTGGGACAGATCTCGA/GGAATTTCGAAGCTACCTGGAGAAGC	Chr22	20078939-20078990	20091416-20091467
87	LOC254312-B	A1	FAM	LOC254312-B_5F	LOC254312-B_3F	163	AAGCTCTGGCAGATGACAGTGTTCA/GCTGAGAAAGTCCTATCCAACTGCAAC	Chr10	10977200-10977251	10935237-10935288
88	CECR1-B	A1	VIC	CECR1-B_5F	CECR1-B_3F	163	GGCTGGCTAGCTTCTCCTCACTTTGTA/GCCACATCTGCTATGAACTTATCCCA	Chr22	17662356-17662408	17181466-17181518
89	KLKB1-B	A1	NED	KLKB1-B_5F	KLKB1-B_3F	163	GGAGCAACCTGGTGTCTACACCAAA/GTCGCTGAGTACATGGACTGGATTTTAG	Chr4	187179264-187179316	186258110-186258162
90	ITIH5-A	A1	PET	ITIH5-A_5F	ITIH5-A_3F	162	CAACGACGATCCTATTACCTGGATGTC/CCCAATGCTCTGTTCTCTATTGACGTC	Chr10	7659058-7659111	7617095-7617148
91	TOP3B-A	A1	FAM	TOP3B-A_5F	TOP3B-A_3F	165	TTTAGACTCCACTCTTCCGCAGCA/CAGCACTATTACCAATGCTGACTCCTAAAGA	Chr22	22330132-22330186	21975760-21975814
92	SNAP29-B	A1	VIC	SNAP29-B_5F	SNAP29-B_3F	165	CATAAAAAGCACAGAAAGAAAAGTTCGACAAC/TCTGAAGACAGACGGATTTCCACTCTATT	Chr22	21242088-21242148	20887800-20887860
93	KLKB1-A	A1	NED	KLKB1-A_5F	KLKB1-A_3F	165	TGATTTTATTCAAGCAAGCAACTTATTTCATTTC/CTTGTTTGCTACAGTTTCCTGTGGTAAGTG	Chr4	187149351-187149414	186228197-186228260
Note:
1. Label: The fluorophore labelled on primers
2. Group: After the ligation step, ligation products were subsequently amplified in two PCR reaction systems. The group number indicates which PCR reaction system the probe belongs to.
3. size: The size of PCR amplification product.
4. Reference probes are highlighted in red.
5. 5F and 3F probe targeting sequences have been separately by “/”.

## Sheet: AR2
No.	Locu Name	Group	Labeling	5F Probe	3F Probe	product_size	Target Genomic Sequences	Chromosome	GRCh37	GRCh38
1	RPH3AL-B	A2	PET	RPH3AL-B_5F	RPH3AL-B_3F	122	agcagcctggccagtggtg/agacggggacaggctctgctg	Chr17	65489-65528	215698-215737
2	TBX1-B	A2	FAM	TBX1-B_5F	TBX1-B_3F	125	GGATGCACTTCAGCACCGTCAC/CAGGGACATGGAAGGTGAGCC	Chr22	19747165-19747207	19759642-19759684
3	GATA4-B	A2	VIC	GATA4-B_5F3	GATA4-B_3F4	123	TGATCTTCGCGACAGTTCCTCC/CACGCATATTATCGTTGTTGCCG	Chr8	11565701-11565745	11708192-11708236
4	IL17RA-A	A2	NED	IL17RA-A_5F	IL17RA-A_3F	125	gaccaccgggcgctggtct/gctcccagccggtgagactc	Chr22	17566090-17566128	17085200-17085238
5	ARSA-A	A2	PET	ARSA-A_5F	ARSA-A_3F	124	CTGTGAGGTAGCCTCGGGCAG/CCAGGACTTCGGCCACGGT	Chr22	51065698-51065737	50627270-50627309
6	DGCR6-A	A2	FAM	DGCR6-A_5F	DGCR6-A_3F	127	GGACTGTCCTAAGACGGGCGG/GGCGCGCTGCGCTAGGGAC	Chr22	18893757-18893796	18906244-18906283
7	GP1BB-B	A2	VIC	GP1BB-B_5F	GP1BB-B_3F2	125	GCCGGAACCGACGAGTCCT/GAGGAGAGAACCGGTGCGTCC	Chr22	19711967-19712006	19724444-19724483
8	RTN4R-A	A2	NED	RTN4R-A_5F	RTN4R-A_3F	127	TCGGGCCAGCACATTCGAG/TGCAGCCACAGGATGGTGAGG	Chr22	20230371-20230410	20242848-20242887
9	3p-2_2	A2	PET	3p-2_2_5F	3p-2_2_3F2	126	GCCACTGGGGCTTTAGGAATGGT/ACTTCGCAGCTCAGTGCAGCC	Chr3	87027376-87027419	86978226-86978269
10	10p-1_1	A2	FAM	10p-1_1_5F	10p-1_1_3F	129	CAGGCATAACAAACAGCTCAATTCCC/ACGCATGCAGCCCTCTCCA	Chr10	31119656-31119700	30830727-30830771
11	14q-2_2	A2	VIC	14q-2_2_5F	14q-2_2_3F	129	TGGACAGCTTGTCCCACCTCC/CTCATGGAGCCCAAGAAGGATTCA	Chr14	23070671-23070715	22601766-22601810
12	16q-3_2	A2	NED	16q-3_2_5F2	16q-3_2_3F	130	CCACCCCAGGAATATCCAATTAGCA/AATCATGATCCGGCCCTCCA	Chr16	51483383-51483427	51449472-51449516
13	ARSA-B	A2	PET	ARSA-B_5F2	ARSA-B_3F	130	CTGGGCCTTGAGCAGCTGAA/GCTGTTTCAGGGCTTGCAGCA	Chr22	51063702-51063742	50625274-50625314
14	HIC2-B	A2	FAM	HIC2-B_5F	HIC2-B_3F	131	ATCAGCCACCTGCGCATGC/ACACCTCCCCCTCCTAGAAGCC	Chr22	21800997-21801037	21446708-21446748
15	PI4KA-A	A2	VIC	PI4KA-A_5F	PI4KA-A_3F	131	TGTTGATCCAGCCTTGGGTGG/CTTGTTGCCGAGAGCCGACA	Chr22	21084225-21084265	20729937-20729977
16	SHANK3-A	A2	NED	SHANK3-A_5F	SHANK3-A_3F	131	CGCCCTCAACCACAGCCTCC/AGGACGCGCTCAACTATGGGC	Chr22	51113535-51113575	50675107-50675147
17	BCR-C	A2	PET	BCR-C_5F	BCR-C_3F	130	TCCCCCTGGTGCCCGATGA/GGAGCTGGACGCTTTGAAGATCA	Chr22	23627309-23627350	23285122-23285163
18	COMT-B	A2	FAM	COMT-B_5F	COMT-B_3F	133	GGGGCCTACTGTGGCTACTCAGC/TGTGCGCATGGCCCGCCTG	Chr22	19951145-19951186	19963622-19963663
19	PPP1R3B-A	A2	VIC	PPP1R3B-A_5F	PPP1R3B-A_3F	133	CCCAACCTCCCTACAAGCCTCCT/TGGCCTCGCGCCGCACCCA	Chr8	9008030-9008071	9150520-9150561
20	TBX1-G	A2	NED	TBX1-G_5F	TBX1-G_3F	133	GCAGATCACGCAGCTCAAGATTG/CCAGCAATCCCTTCGCGAA	Chr22	19753277-19753318	19765754-19765795
21	KLHL22-A	A2	PET	KLHL22-A_5F	KLHL22-A_3F	132	GGTGTTGTTCACGCAGTGTGGGT/GTGAGGGCTGTGCAGGCAAC	Chr22	20843421-20843463	20489134-20489176
22	PRODH-D	A2	FAM	PRODH-D_5F	PRODH-D_3F	135	GGCAGCACCTCCATCACGG/GGCCATAGGGCACGTACTTGTACA	Chr22	18900815-18900857	18913302-18913344
23	RTDR1-A	A2	VIC	RTDR1-A_5F	RTDR1-A_3F	135	TGGGAAGCTCCAAGGAGTTCTGG/GAATGGGCCATCTTTCCCCA	Chr22	23482574-23482616	23140387-23140429
24	SMARCB1-A	A2	NED	SMARCB1-A_5F	SMARCB1-A_3F	135	GCCCGTGAAGTTCCAGCTGGA/GGACGACGGCGAGTTCTACATG	Chr22	24129395-24129437	23787208-23787250
25	BCRP2-A	A2	PET	BCRP2-A_5F	BCRP2-A_3F2	133	GGAGGAAGCTGCCATGCACTTT/TCCCTGGCATTTTTCCTGCATG	Chr22	21457472-21457515	21103183-21103226
26	CELF2-B	A2	FAM	CELF2-B_5F	CELF2-B_3F	137	TTCAGATCGGCATGAAACGCTT/GAAGGTGCAGCTGAAGCGTTCC	Chr10	11370949-11370992	11328986-11329029
27	EHMT1-A	A2	VIC	EHMT1-A_5F	EHMT1-A_3F	137	CCTCAGCAGGATTGCTGTGTGAA/AACCGAGCTGCTGGGAGAAGG	Chr9	140605440-140605483	137710988-137711031
28	MED15-B	A2	NED	MED15-B_5F	MED15-B_3F	137	TGCAGATGACAAGGACCTCCCA/AGTGTGCCACCACTGGAGCTCA	Chr22	20940010-20940053	20585723-20585766
29	SMARCB1-B	A2	PET	SMARCB1-B_5F2	SMARCB1-B_3F	137	CAACCATCAACAGGAACCGCA/TGGGCCGAGACAAGAAGAGAACC	Chr22	24143214-24143257	23801027-23801070
30	TBX1-I	A2	FAM	TBX1-I_5F2	TBX1-I_3F	140	CTGCACCACCACCCCTACAAATATC/CGGCCGCCGCCTACGACCA	Chr22	19754133-19754176	19766610-19766653
31	ZNF74-A	A2	VIC	ZNF74-A_5F	ZNF74-A_3F	139	AGGAGCAGTACTCGCTCTTCAGGG/CCTGCCCTGGATCCTGGAGG	Chr22	20748831-20748874	20394541-20394584
32	CLTCL1-B	A2	NED	CLTCL1-B_5F	CLTCL1-B_3F	139	GCAGGTGAAGAGACAAGCTGCG/AAGCACTCCCTCTTGCCTTCCTC	Chr22	19171011-19171055	19183498-19183542
33	7p-2_1	A2	PET	7p-2_1_5F	7p-2_1_3F	138	GCTGGGGCCTTTTTTCAGCAT/CCTGGAGCCCTGAACAAGTACAAATG	Chr7	48085197-48085243	48045600-48045646
34	8p-2_2	A2	FAM	8p-2_2_5F	8p-2_2_3F2	140	CACTGTGATTCAGCAGTGAAGTCCTG/CTCTCTCGAGCTAACATTGTGGAGGG	Chr8	38646986-38647037	38789468-38789519
35	9q-3_2	A2	VIC	9q-3_2_5F	9q-3_2_3F	141	GTGCCGGAGAAGATGATTCATGAC/TCTAGCCCTGCTTTTTCTCTCCCG	Chr9	75301852-75301899	72686936-72686983
36	3q-3_1	A2	NED	3q-3_1_5F	3q-3_1_3F	141	GATGAAGGGTCTTTGGCTTCCTTTAGAC/CAAGAAGGGTAGTGAGATTCTAGCAGCC	Chr3	99043643-99043698	99324799-99324854
37	HIC2-A	A2	PET	HIC2-A_5F	HIC2-A_3F	140	CAAGTCCCTGGTCCTGCACG/ACAACCTCATCAACCTGGACACAGA	Chr22	21799397-21799441	21445108-21445152
38	LZTR1-B	A2	FAM	LZTR1-B_5F	LZTR1-B_3F	143	CAGCTGCTGCTGGACATCATAGACT/CCCTGGCCTCCCACATCTCA	Chr22	21351557-21351601	20997268-20997312
39	MICAL3-B	A2	VIC	MICAL3-B_5F2	MICAL3-B_3F	144	CCACTTGTTGCCCGAATGAAGAAA/TGTTGCTTTGGAGGTGCTGGC	Chr22	18347548-18347592	17864782-17864826
40	SLC25A4-B	A2	NED	SLC25A4-B_5F	SLC25A4-B_3F	143	TGACCCCAAGAACGTGCACATTT/TTGTGAGCTGGATGATTGCCCA	Chr4	186066923-186066967	185145769-185145813
41	TBX1-L	A2	PET	TBX1-L_5F	TBX1-L_3F	142	GGATCTGTTTCCCCTCTCCTGGA/Ctccagggctggtcacagaagg	Chr22	19770407-19770451	19782884-19782928
42	GATA4-A	A2	FAM	GATA4-A_5F	GATA4-A_3F	145	GGGGTGAATTCAGCTGCTCCTACAT/CAGCTTCCGGAACCACCAAAA	Chr8	11565546-11565591	11708037-11708082
43	KLHL22-B	A2	VIC	KLHL22-B_5F	KLHL22-B_3F	145	TGTGAGCGGCCACCTAACACATA/GATCCTGTTGTCCAGCACAGCAA	Chr22	20796604-20796649	20442317-20442362
44	ODZ3-B	A2	NED	ODZ3-B_5F	ODZ3-B_3F	145	TCAACAACGCCTTCTACCTGGAGA/ACCTGCACTTCACCATCGAGGG	Chr4	183720987-183721032	182799834-182799879
45	SMARCB1-D	A2	PET	SMARCB1-D_5F	SMARCB1-D_3F	144	ACTCTGACAGACGCTGAGATGGAGA/AGAAGATCCGCGACCAGGACA	Chr22	24175835-24175880	23833648-23833693
46	USP18-B	A2	FAM	USP18-B_5F	USP18-B_3F	147	TCACAGAGATTCCATCGTGCCTG/GCTCACATAAGCGCTTCCTGGAA	Chr22	18640319-18640364	18157552-18157597
47	BCR-D	A2	VIC	BCR-D_5F	BCR-D_3F	147	CCTTCCTTTTCCTTCTGGACCACC/TGAAAAGGTAGCCCAGCTCTCCC	Chr22	23656230-23656276	23314043-23314089
48	CELF2-A	A2	NED	CELF2-A_5F	CELF2-A_3F	147	CGGTTCCGTTTTTGACAGTAACGG/CACAGCCAACAAGATGAACGGAG	Chr10	11207431-11207477	11165468-11165514
49	GSC2-A	A2	PET	GSC2-A_5F	GSC2-A_3F	146	CGTACTCACGTCAGGATACTGGTTCTGC/ACGAAAAGCGCCTCGAGCG	Chr22	19137224-19137270	19149711-19149757
50	NEBL-A	A2	FAM	NEBL-A_5F	NEBL-A_3F	149	GGCAGCATCGCTGACCACCT/GGGTGTTCTTCCTCACTCTCTCTGTCA	Chr10	21101756-21101802	20812827-20812873
51	SEZ6L-A	A2	VIC	SEZ6L-A_5F	SEZ6L-A_3F	149	CCAAGAAGAAACTGCCTTCGCTCA/AGCAGGTGAACTCTGCCAGGAAG	Chr22	26688621-26688667	26292655-26292701
52	TBX1-E	A2	NED	TBX1-E_5F	TBX1-E_3F	149	CAGTGGATGAAGCAAATCGTGTCC/TTCGACAAGCTCAAGCTGACCAA	Chr22	19751778-19751824	19764255-19764301
53	TXNRD2-B	A2	PET	TXNRD2-B_5F	TXNRD2-B_3F	148	GGAGATGCGCAGCTTGACTACCT/CCTCAGAGCATGTGGGATGGATAC	Chr22	19864673-19864719	19877150-19877196
54	CDC45L-B	A2	FAM	CDC45L-B_5F	CDC45L-B_3F	151	TGAAAGCTGAGGATCGGAGCAA/GTTTCTGGACGCACTTATTTCCCTCC	Chr22	19506376-19506423	19518853-19518900
55	COMT-D	A2	VIC	COMT-D_5F	COMT-D_3F	151	GCAGCTGCTTTGAGTGCACACACT/ACCAATCGTTCCTGGAATACAGGG	Chr22	19956150-19956197	19968627-19968674
56	GEMIN4-B	A2	NED	GEMIN4-B_5F	GEMIN4-B_3F	151	TGATGTGCAGAGCATGGCAGAAC/ACCTGGGTGTAAACAAACAGGGCTT	Chr17	648315-648362	745075-745122
57	12p-3_2	A2	PET	12p-3_2_5F2	12p-3_2_3F	149	CTGGAGTGAGGGGAAGAAGCTGTTA/CAGAAGTGGAATGGTTTCTGGTGG	Chr12	27952126-27952174	27799193-27799241
58	20q-1_2	A2	FAM	20q-1_2_5F	20q-1_2_3F	153	GCCACCCTCCAGTAGCCTTTTCCT/GGTGGTTCTGCATTGTACCTGAGAAA	Chr20	35866127-35866176	37237724-37237773
59	16p-3_1	A2	VIC	16p-3_1_5F	16p-3_1_3F	153	CCACTGTCCCCTTCATCTGATGATTT/CCCCAAAGATGCTGCCTGTAGATG	Chr16	27768781-27768830	27757460-27757509
60	19q-1_2	A2	NED	19q-1_2_5F	19q-1_2_3F	153	GCTTCCTGGGAGCAGAATTGTTCT/TTTTCTTCCCATAGTGTGCCACTGC	Chr19	30737413-30737461	30246506-30246554
61	LIS1-B	A2	PET	LIS1-B_5F	LIS1-B_3F	152	TTCTTTCAGATTTCCACAAGACGGC/ACCCTATGTCGTCACTGGCAGCG	Chr17	2585014-2585061	2681720-2681767
62	MSRA-B	A2	FAM	MSRA-B_5F2	MSRA-B_3F	156	CATCCGGGAGGGACAGACTTTCTACT/ATGCGGAAGACTACCACCAGCA	Chr8	10285696-10285743	10428186-10428233
63	PRODH-C	A2	VIC	PRODH-C_5F	PRODH-C_3F	155	CATTTGGTGAAAGAAGCACCTCCAC/TTGGCCAGCACCTCTGAGAACTG	Chr22	18910396-18910443	18922883-18922930
64	SLC25A18-B	A2	NED	SLC25A18-B_5F	SLC25A18-B_3F	155	TGGCTCTTCTTTCTCCCCAGGAA/ACTCTGGATTCAGGAGGGACCATCT	Chr22	18072841-18072888	17590075-17590122
65	TBX1-K	A2	PET	TBX1-K_5F	TBX1-K_3F	154	GGGTTGTCACCCAGGTGGACAT/GTCCTGAAGGACAAGGAAGTGAAAGC	Chr22	19766729-19766776	19779206-19779253
66	VPREB1-B	A2	FAM	VPREB1-B_5F	VPREB1-B_3F	157	CGCTTCTCTGGATCCAAAGATGTGG/CCAGGAACAGGGGGTATTTGAGC	Chr22	22599567-22599614	22245155-22245202
67	DGCR8-C	A2	VIC	DGCR8-C_5F	DGCR8-C_3F	157	AAGGCTGGGCTGTTGTCTCCATAT/CAGATCCTCCACGAGTGCCTTAAAA	Chr22	20093751-20093799	20106228-20106276
68	IL17RA-B	A2	NED	IL17RA-B_5F	IL17RA-B_3F	157	AAGCAGGAGATGGTGGAGAGCAA/CTCTAAGATCATCGTCCTGTGCTCCC	Chr22	17589406-17589454	17108516-17108564
69	RTDR1-C	A2	PET	RTDR1-C_5F	RTDR1-C_3F	156	CACCTCCACCTGCAGCTTCCATA/CCAGTGAGGAAATCAGACCTTTGCTG	Chr22	23406247-23406295	23064069-23064117
70	SLC2A11-A	A2	FAM	SLC2A11-A_5F	SLC2A11-A_3F	159	CCTCTCTATCATCAATGCCCCGA/CCTTGGTATGTATCCTCTCTGGGTGG	Chr22	24204362-24204410	23862175-23862223
71	ARVCF-B	A2	VIC	ARVCF-B_5F	ARVCF-B_3F	159	GCCACATGACCACTTACTTTCAAGGG/TTCCTTCTCAGAGGCCTCTCCTGC	Chr22	19959392-19959441	19971869-19971918
72	BID-B	A2	NED	BID-B_5F2	BID-B_3F2	173	GCGAGGTGCCTGGCAATATTC/CGGATGATGTCTTCTTGACTTTCAGAATC	Chr22	18222206-18222255	17739440-17739489
73	COMT-C	A2	PET	COMT-C_5F	COMT-C_3F	158	CATCATCCCCCAGCTGAAGAAGAA/GTATGATGTGGACACACTGGACATGG	Chr22	19951720-19951769	19964197-19964246
74	EHMT1-E	A2	FAM	EHMT1-E_5F	EHMT1-E_3F	161	GGGTAATTTTATGGAGTGTCAGCCCG/AGAGCAGCATCTCTCACCGTTTCC	Chr9	140671069-140671118	137776617-137776666
75	MAPK1-C	A2	VIC	MAPK1-C_5F	MAPK1-C_3F	161	CATTTGGGAACAGCCTGTTCCAT/GGCACCTTATTTTTGTGTGGAAGAGAA	Chr22	22142558-22142607	21788269-21788318
76	SEZ6L-B	A2	NED	SEZ6L-B_5F	SEZ6L-B_3F	161	GAGCCCTACGTGGAAGGTGAAGATT/GTATCTGGAAGATCCACGTGGGAGA	Chr22	26709789-26709838	26313823-26313872
77	TBX1-M	A2	PET	TBX1-M_5F	TBX1-M_3F	160	ACCCCACATTTTACAGGTTTCAGAGC/CCAAGTCAGGAGGTCAAGTGTGCA	Chr22	19770821-19770870	19783298-19783347
78	ZNF74-B	A2	FAM	ZNF74-B_5F	ZNF74-B_3F	163	CCTTCAGCCAGAACCACTGTCTCATT/AAACATCAGAAAATCCACTCCGGG	Chr22	20760930-20760979	20406640-20406689
79	EHMT1-C	A2	VIC	EHMT1-C_5F	EHMT1-C_3F	163	GCAGCTGCAGTATCTCGGAAGAAA/AAACGAAGAATGGGAACCTATAGCCTG	Chr9	140637843-140637893	137743391-137743441
80	GEMIN4-A	A2	NED	GEMIN4-A_5F	GEMIN4-A_3F	163	CCAACACGTTCCCAGTCAGACTTTGT/TAATTCTGCCAGTGCCTTAGGGTGG	Chr17	651155-651205	747915-747965
81	11q-3_1	A2	PET	11q-3_1_5F2	11q-3_1_3F	161	CCTTTGACTGGTTTGTGGCCATCT/GTTGTCCTCTCTGTTACGGCCTCATC	Chr11	59516471-59516520	59748998-59749047
82	17q-1_2	A2	FAM	17q-1_2_5F	17q-1_2_3F	165	TCACACAGAGTCACCCTCCTTCTGA/AGTGCTTTGCTTATAGCAGCCTGAACC	Chr17	26232654-26232705	27905628-27905679
83	2q-1_2	A2	VIC	2q-1_2_5F	2q-1_2_3F	165	GGGTGATAGTGGAGAGTCTTACCTTCCAC/ACCAGATCCAGGAGACTGTTAGGTCAC	Chr2	95718873-95718928	95053128-95053183
84	9p-1_2	A2	NED	9p-1_2_5F	9p-1_2_3F	165	GGGATGTGGTGTACACCTACCATCAGTT/TATAGAGGCTGCTAAATCGACCTGCG	Chr9	37746603-37746656	37746606-37746659
85	LOC400891-B	A2	PET	LOC400891-B_5F2	LOC400891-B_3F2	170	GCACTTTCCTGAGCAGGGATATGTC/TCCTCTCCTTCTCACTAAGGAGCCAG	Chr22	21417541-21417591	21063252-21063302
86	PRODH-A	A2	FAM	PRODH-A_5F	PRODH-A_3F	167	GCCTCTGTCCTAGAAGTTTCCTGGAA/ACATACAGCAGCTGAAAGGCAAAGG	Chr22	18918675-18918725	18931162-18931212
87	SNRPD3-B	A2	VIC	SNRPD3-B_5F	SNRPD3-B_3F	167	TCTTCCTGCCAAGATGTCTATTGGTG/TGCCGATTAAAGTACTGCATGAGGC	Chr22	24953630-24953680	24557662-24557712
88	BCL2L13-B	A2	NED	BCL2L13-B_5F	BCL2L13-B_3F	167	CAGAGTCTCCAACTGTGACCACTTCC/TGGCAGTCTGAGAGCTTACCTGTGTC	Chr22	18209555-18209606	17726789-17726840
89	GATA3-B	A2	PET	GATA3-B_5F	GATA3-B_3F	166	AAAAAAGTGCATGACTCACTGGAGGAC/TTCCCCAAGAACAGCTCGTTTAACC	Chr10	8115780-8115831	8073817-8073868
90	LOC284889-B	A2	FAM	LOC284889-B_5F	LOC284889-B_3F	169	CAGTGTCTTTCCATTCTATGGCGTACG/AAGGGATGAGGAGAAGTTGGCACTC	Chr22	24237590-24237641	23895403-23895454
91	DGCR8-A	A2	VIC	DGCR8-A_5F	DGCR8-A_3F	169	TGAGGACCCCTTCAACTTCTACGGA/GCTTCTCTTCTCTCCAAAGGATCCTTCT	Chr22	20073675-20073727	20086152-20086204
92	YWHAE-B	A2	NED	YWHAE-B_5F	YWHAE-B_3F	169	CCAGTTCTGCAATTGCATCATCAAA/AGCTGCTTTTGCCAACCTAAAGGTATTT	Chr17	1257601-1257653	1354307-1354359
93	SEZ6L-C	A2	PET	SEZ6L-C_5F	SEZ6L-C_3F	168	TTTAAAGAGGTATCAAGGAATGACTCCTGC/TCGGATTTACCCGAGATCCAGAATG	Chr22	26743678-26743732	26347712-26347766
94	MAPK1-B	A2	FAM	MAPK1-B_5F	MAPK1-B_3F	171	TTTAACCCTCTGAGGATCTGGTAGAGAAAA/TAGCAGATATGGTCATTGCTGAGGTGT	Chr22	22160218-22160274	21805929-21805985
95	MAPK1-D	A2	VIC	MAPK1-D_5F	MAPK1-D_3F	171	TGTATTAAACTCCAGGTACCTGACAAATTTAAGATC/TGTATCCTGGCTGGAATCTAGCAGTCT	Chr22	22123465-22123527	21769176-21769238
96	CASP3-A	A2	NED	CASP3-A_5F	CASP3-A_3F	171	AAATTTTTAATGGATTTTGAATCCACTGAGTTT/TCAGTGTTCTCCATGGATACCTTTATTAACTAGAA	Chr4	185559561-185559628	184638407-184638474
Note:
1. Label: The fluorophore labelled on primers
2. Group: After the ligation step, ligation products were subsequently amplified in two PCR reaction systems. The group number indicates which PCR reaction system the probe belongs to.
3. size: The size of PCR amplification product.
4. Reference probes are highlighted in red.
5. 5F and 3F probe targeting sequences have been separately by “/”.
