# Supplementary material for: A modified multiplex ligation-dependent probe amplification method for the detection of 22q11.2 copy number variations in patients with congenital heart disease
Source: BMC Genomics. 2015 May 8;16(1):364. doi: 10.1186/s12864-015-1590-5 (PMC4424574; doi:10.1186/s12864-015-1590-5)
Supplement: Additional file 2: — The coefficient of variability of the CNVplex® probes. [file 12864_2015_1590_MOESM2_ESM.xls]

## Sheet: CV of CNVplex probes
Sample Types	Samples	Chr4								Chr8						Chr9						Chr10										Chr17								Chr22
		183245176-183245220	183720987-183721032	185550598-185550642	185559561-185559628	186065921-186065969	186066923-186066967	187149351-187149414	187179264-187179316	8999137-8999186	9008030-9008071	10065351-10065399	10285696-10285743	11565546-11565591	11565701-11565745	140605440-140605483	140622881-140622924	140637843-140637893	140652390-140652440	140671069-140671118	140676743-140676789	7618854-7618899	7659058-7659111	8097749-8097793	8115780-8115831	10977200-10977251	10994028-10994073	11207431-11207477	11370949-11370992	21074821-21074871	21101756-21101802	65528-65489	177264-177302	648315-648362	651155-651205	1257653-1257601	1303372-1303332	2497006-2497047	2585014-2585061	17566090-17566128	17589406-17589454	17662356-17662408	17672673-17672722	18063892-18063939	18072841-18072888	18138469-18138518	18209555-18209606	18220912-18220959	18222206-18222255
		ODZ3-A	ODZ3-B	CASP3-B	CASP3-A	SLC25A4-A	SLC25A4-B	KLKB1-A	KLKB1-B	PPP1R3B-B	PPP1R3B-A	MSRA-A	MSRA-B	GATA4-A	GATA4-B	EHMT1-A	EHMT1-B	EHMT1-C	EHMT1-D	EHMT1-E	EHMT1-F	ITIH5-B	ITIH5-A	GATA3-A	GATA3-B	LOC254312-B	LOC254312-A	CELF2-A	CELF2-B	NEBL-B	NEBL-A	RPH3AL-B	RPH3AL-A	GEMIN4-B	GEMIN4-A	YWHAE-B	YWHAE-A	LIS1-A	LIS1-B	IL17RA-A	IL17RA-B	CECR1-B	CECR1-A	SLC25A18-A	SLC25A18-B	BCL2L13-A	BCL2L13-B	BID-C	BID-B
Normal control samples	1	1.01147	1.03747	1.03733	1.09773	0.965195	0.981763	1.0585	1.01744	1.0606	1.0241	0.996399	0.991134	1.00424	0.943602	1.00733	0.948269	0.984361	1.00613	0.984801	0.897087	1.03342	0.951059	1.02053	1.02773	1.05715	1.02698	1.10756	1.03225	1.06109	1.04631	0.952854	0.989589	1.01104	1.10773	1.03857	1.05389	1.00835	0.988935	1.04921	1.0504	0.982319	0.918769	0.929587	1.02767	0.975333	1.06437	1.03626	0.991167
	2	0.969647	0.941508	1.01648	1.00896	0.956326	0.958788	1.02133	0.916206	1.02949	0.941104	1.05597	1.04465	0.952494	0.968736	0.948564	0.953352	0.933963	0.983529	0.940843	1.02907	0.884209	0.939536	0.980115	0.993502	1.05113	0.918211	0.975995	0.998793	1.06717	1.02425	0.960277	0.947028	1.01703	0.938691	1.00254	0.991587	0.836486	1.05072	0.870735	0.972164	0.919013	0.95968	0.962965	1.01219	0.962967	1.00456	1.0231	0.932244
	3	0.942646	0.946071	0.988493	1.05727	1.0368	0.947415	1.03207	0.978949	1.07989	0.934113	1.04624	0.992818	1.02295	0.993633	0.989059	0.99585	0.996274	1.05758	1.00438	0.930661	0.867488	0.976692	0.939253	0.966644	1.06911	1.01999	1.00806	0.961946	1.06497	1.01409	1.03544	0.926586	0.979337	1.03848	1.06525	0.969107	1.00097	1.03615	1.02671	0.983382	0.934716	0.981297	0.998812	0.980972	0.988285	0.993486	1.02317	1.02043
	4	0.943611	1.03904	0.975296	1.06764	0.901657	0.9368	1.13763	0.895963	1.02911	1.008	1.15239	1.05609	0.927583	0.947323	0.914118	0.922175	0.881924	1.03268	0.941295	1.00103	1.04763	0.906475	0.961323	0.999877	1.00626	0.879632	1.08087	0.957811	0.982692	0.965816	0.9077	1.04467	1.1359	1.12051	1.08657	1.0648	0.818113	1.02627	1.03658	1.08246	0.875469	0.863565	0.970116	1.08626	0.969797	1.03416	0.95198	0.95348
	5	0.887921	0.955441	1.08436	1.05296	1.03364	0.978852	1.03411	0.939861	1.08105	0.971302	1.10662	1.09867	0.973491	0.970161	0.904158	1.00282	0.93335	1.05843	0.902622	1.00595	0.986246	1.06348	0.910791	1.06871	1.09485	1.00898	1.07989	0.952649	0.978367	0.977703	0.945902	1.17324	1.07182	0.990648	0.980132	1.09298	1.08705	0.973122	0.933093	0.981705	0.985388	1.04088	0.969405	1.02896	1.05755	0.955693	0.957624	0.909119
	6	0.961142	0.988557	1.05541	1.00173	1.04625	1.01238	0.974599	0.995141	0.992756	1.03495	0.978723	1.06384	1.01311	0.988948	1.07567	0.995493	0.985267	0.994753	1.00771	0.980107	1.00236	0.981438	1.08678	1.06217	0.989318	1.01093	1.17679	0.997404	0.999166	0.996949	0.972668	0.942742	1.06012	1.13662	1.02615	1.11899	1.11592	1.00095	1.02374	0.974977	1.04817	1.03149	1.01547	0.952487	1.05657	1.1027	1.00433	1.05491
	7	1.02056	0.998629	0.955724	1.13252	1.02232	1.0862	1.11787	1.04022	0.972128	0.960935	0.936843	1.08737	0.959444	0.97712	1.03599	1.06919	1.02444	0.916364	0.992994	0.909583	0.91898	1.09804	0.943858	0.984375	0.967875	0.9677	1.04252	0.995563	1.02063	0.924581	0.990742	0.948063	1.00842	1.02972	1.11484	0.936199	1.02375	1.06933	1.06282	1.02611	1.03588	1.04641	0.98981	1.16297	1.05833	1.06531	0.981557	1.00873
	8	0.941354	1.02425	0.953311	1.03007	0.937976	0.976418	0.989025	0.967073	0.945313	1.00558	1.10131	0.949155	0.943079	0.994609	0.946826	1.00257	1.01466	0.985642	0.907768	1.00777	1.01474	0.992915	1.02664	1.0287	0.939048	0.933114	0.983742	0.937359	0.989483	0.979849	0.998377	0.995369	1.06986	0.971534	1.05222	0.909595	0.94198	1.04725	0.976328	0.932737	0.937317	1.03458	1.02542	0.940694	0.958136	0.973206	0.948432	0.977743
	9	1.00729	0.97141	0.97304	0.972453	1.00328	0.98815	0.939961	0.956441	1.00828	1.02376	0.970423	1.04212	0.947513	0.98997	0.947416	0.973609	1.00917	0.982381	0.980137	1.03786	1.07447	0.963725	0.955591	1.08004	1.04664	0.957892	0.905192	0.991653	1.00962	1.00876	1	0.998936	0.967147	0.94246	1.01362	0.992161	0.975794	0.970292	0.984136	0.962784	1.03039	1.0363	1.02844	1.06087	1.05858	1.03105	0.990064	0.900365
	10	0.986484	1.10209	1.06834	0.998057	0.991858	0.989259	1.07741	0.946707	0.996298	0.911728	1.10125	1.09079	1.05393	0.976569	0.972923	1.08816	0.985104	1.05954	0.956839	1.0249	0.972186	1.02311	1.03646	0.896019	0.977838	0.987339	0.92161	1.04847	0.990512	1.06739	1.01511	1.04792	1.11002	1.02652	1.02999	1.11934	0.947361	1.05692	0.83916	0.947438	1.018	1.05429	1.1132	1.17998	0.888779	1.04372	0.961282	0.910592
	Std	0.0407455	0.0507724	0.0482703	0.0493664	0.0480069	0.0415805	0.0620367	0.0443483	0.0452696	0.0434763	0.0713358	0.0493934	0.0413411	0.0181713	0.0538243	0.0516193	0.0447385	0.0454579	0.0380997	0.0514981	0.069696	0.0578856	0.0545007	0.0554123	0.050827	0.048979	0.0853948	0.0354193	0.0353894	0.0412525	0.0375422	0.0734754	0.0554431	0.0719981	0.0401715	0.0754968	0.0955852	0.0361155	0.0767023	0.0471019	0.0579225	0.064428	0.0503012	0.0811272	0.0581499	0.0453957	0.0326753	0.0530975
	Mean	0.967213	1.00045	1.01078	1.04194	0.989531	0.985603	1.03825	0.9654	1.01949	0.981557	1.04462	1.04166	0.979784	0.975067	0.974205	0.995149	0.974851	1.0077	0.961938	0.982402	0.980174	0.989647	0.986135	1.01078	1.01992	0.971077	1.02822	0.98739	1.01637	1.00057	0.977907	1.00141	1.04307	1.03029	1.04099	1.02487	0.975578	1.02199	0.98025	0.991415	0.976667	0.996726	1.00032	1.04331	0.997433	1.02683	0.987779	0.965878
	CV	0.0421267	0.0507498	0.0477555	0.0473794	0.0485148	0.0421879	0.0597512	0.0459378	0.044404	0.0442932	0.068289	0.0474179	0.0421941	0.018636	0.0552494	0.051871	0.0458926	0.0451104	0.0396072	0.0524206	0.0711058	0.0584912	0.055267	0.0548215	0.0498342	0.0504378	0.0830507	0.0358716	0.0348194	0.041229	0.0383904	0.0733716	0.0531539	0.0698813	0.0385899	0.0736651	0.097978	0.0353383	0.0782477	0.0475098	0.0593063	0.0646397	0.0502849	0.0777597	0.0582996	0.0442097	0.0330796	0.0549733
Sample Types	Samples	Chr4								Chr8						Chr9						Chr10										Chr17								Chr22
		183245176-183245220	183720987-183721032	185550598-185550642	185559561-185559628	186065921-186065969	186066923-186066967	187149351-187149414	187179264-187179316	8999137-8999186	9008030-9008071	10065351-10065399	10285696-10285743	11565546-11565591	11565701-11565745	140605440-140605483	140622881-140622924	140637843-140637893	140652390-140652440	140671069-140671118	140676743-140676789	7618854-7618899	7659058-7659111	8097749-8097793	8115780-8115831	10977200-10977251	10994028-10994073	11207431-11207477	11370949-11370992	21074821-21074871	21101756-21101802	65528-65489	177264-177302	648315-648362	651155-651205	1257653-1257601	1303372-1303332	2497006-2497047	2585014-2585061	17566090-17566128	17589406-17589454	17662356-17662408	17672673-17672722	18063892-18063939	18072841-18072888	18138469-18138518	18209555-18209606	18220912-18220959	18222206-18222255
		ODZ3-A	ODZ3-B	CASP3-B	CASP3-A	SLC25A4-A	SLC25A4-B	KLKB1-A	KLKB1-B	PPP1R3B-B	PPP1R3B-A	MSRA-A	MSRA-B	GATA4-A	GATA4-B	EHMT1-A	EHMT1-B	EHMT1-C	EHMT1-D	EHMT1-E	EHMT1-F	ITIH5-B	ITIH5-A	GATA3-A	GATA3-B	LOC254312-B	LOC254312-A	CELF2-A	CELF2-B	NEBL-B	NEBL-A	RPH3AL-B	RPH3AL-A	GEMIN4-B	GEMIN4-A	YWHAE-B	YWHAE-A	LIS1-A	LIS1-B	IL17RA-A	IL17RA-B	CECR1-B	CECR1-A	SLC25A18-A	SLC25A18-B	BCL2L13-A	BCL2L13-B	BID-C	BID-B
22q11.2 deletion samples	1	1.03309	1.03194	1.0359	1.0458	1.05395	1.0537	0.999339	1.05479	1.06201	0.995593	0.984443	0.968132	0.951563	0.967214	1.01921	1.10313	1.04206	1.00405	0.977368	0.961783	1.0122	1.11206	1.06463	1.0551	1.01205	1.02557	1.00614	1.00881	1.00407	0.905408	0.991154	1.08788	0.999131	1.12875	1.04205	0.990522	1.03421	0.947275	1.00254	0.922525	0.920789	1.06625	0.890318	1.12793	1.02942	1.06114	1.04058	1.05813
	2	0.88154	0.955848	1.01398	0.817282	0.983937	0.947479	1.0383	0.870435	0.9321	0.99068	1.02679	0.992413	0.978689	1.00115	0.964578	0.946182	0.973458	0.868681	0.963162	0.932983	1.03693	1.01649	1.07056	1.02996	1.06414	0.974657	0.896564	0.996205	1.01035	0.942879	1.00223	0.994694	0.990321	0.89526	0.94985	0.919213	0.925117	0.844639	1.03052	0.911261	0.920001	1.03956	1.0044	0.962042	0.938493	0.87044	0.975621	0.879016
	3	0.992611	1.07612	0.98152	1.05993	1.04862	1.07618	0.97116	0.986126	0.992912	0.977854	0.918795	0.988374	0.964662	0.982428	0.954143	1.00189	1.07509	0.991869	0.944767	0.959191	1.046	1.03997	0.996039	1.03664	0.999322	0.972075	1.06171	0.968916	1.04915	0.962524	0.966334	1.03055	0.995012	0.973526	1.04423	0.989885	1.02931	0.99221	1.04737	1.15771	1.02587	0.96812	0.979924	1.06258	0.985443	1.03555	0.967656	1.00007
	4	0.849348	1.00986	0.897681	1.00693	0.997427	0.927417	0.848784	0.892989	0.93302	1.00798	1.14012	1.11714	1.05939	1.02544	1.00287	0.92705	1.05207	0.946639	0.970737	1.07054	1.01582	0.952465	1.01687	0.935	0.97151	0.837021	1.01082	1.03886	0.996684	1.01347	0.986173	1.01053	1.10842	1.08684	0.986358	1.04455	0.960927	0.933026	1.07457	1.10922	0.998564	0.958037	0.904176	1.06456	0.841784	0.99085	1.04537	0.987818
	5	0.992611	1.07612	0.98152	1.05993	1.04862	1.07618	0.97116	0.986126	0.992912	0.977854	0.918795	0.988374	0.964662	0.982428	0.954143	1.00189	1.07509	0.991869	0.944767	0.959191	1.046	1.03997	0.996039	1.03664	0.999322	0.972075	1.06171	0.968916	1.04915	0.962524	0.966334	1.03055	0.995012	0.973526	1.04423	0.989885	1.02931	0.99221	1.04737	1.15771	1.02587	0.96812	0.979924	1.06258	0.985443	1.03555	0.967656	1.00007
	6	0.981456	1.01902	1.00746	0.871598	0.994231	1.05257	1.00687	1.02253	0.963589	0.997207	1.04642	1.01327	0.995804	1.02465	0.975511	1.01728	1.0743	0.969627	0.929939	1.06301	1.14305	1.07006	0.945885	1.01803	0.954059	0.915934	0.978447	0.951783	1.04166	0.929595	1.09443	1.00536	1.01461	0.940949	0.901251	0.971152	1.03634	1.03606	0.969132	0.963049	0.978733	1.02279	1.06046	0.899502	0.969904	1.03469	1.01214	0.9941
	Std	0.0723693	0.0453017	0.0481103	0.105834	0.0324281	0.0667955	0.0656365	0.0725307	0.0486374	0.0117774	0.0845327	0.0538087	0.0390696	0.0240917	0.026983	0.0619023	0.0394077	0.0501108	0.0181766	0.0595909	0.0478704	0.0534757	0.0470113	0.0426648	0.0379006	0.0651422	0.0614725	0.0320054	0.0240757	0.0367489	0.0478554	0.0332094	0.0455201	0.0894169	0.059939	0.0403478	0.0475493	0.0663654	0.0375146	0.117252	0.0482539	0.045121	0.063632	0.0831337	0.0642399	0.0695777	0.0361256	0.0585001
	Mean	0.95511	1.02815	0.986344	0.976912	1.02113	1.02225	0.972603	0.968832	0.979424	0.991195	1.0059	1.01128	0.985795	0.997217	0.978409	0.99957	1.04868	0.962123	0.955124	0.991116	1.05	1.0385	1.01501	1.01856	1.00007	0.949556	1.00257	0.988914	1.02518	0.952733	1.00111	1.02659	1.01708	0.999809	0.994663	0.9842	1.00254	0.957569	1.02858	1.03691	0.978303	1.00381	0.969867	1.02987	0.958414	1.0047	1.0015	0.986534
	CV	0.0757706	0.0440613	0.0487764	0.108335	0.031757	0.0653415	0.0674854	0.0748641	0.0496592	0.011882	0.0840372	0.0532084	0.0396325	0.024159	0.0275784	0.0619289	0.0375785	0.0520836	0.0190306	0.0601251	0.0455908	0.051493	0.0463164	0.0418872	0.037898	0.0686028	0.0613152	0.0323642	0.0234844	0.038572	0.0478024	0.0323491	0.0447555	0.089434	0.0602605	0.0409955	0.0474291	0.0693061	0.0364721	0.113078	0.0493241	0.0449496	0.065609	0.0807227	0.0670273	0.0692521	0.0360714	0.0592987
[truncated: 109 more columns]
